# Supplementary material for: MONET: The Minor Body Generator Tool at DART Lab
Source: Sensors (Basel). 2024 Jun 5;24(11):3658. doi: 10.3390/s24113658 (PMC11175308; doi:10.3390/s24113658)
Supplement: Supplementary file 1 [file sensors-24-03658-s001.zip]

Archive with 1 entries (1 files):
- sensors-2974505-supplementary.pdf
